# Supplementary material for: Comparing the diagnostic accuracy of modified RIPASA and MASS in patients diagnosed with acute appendicitis in Suez Canal University Hospital Emergency Department: a cross-sectional study
Source: BMC Emerg Med. 2022 Aug 8;22:142. doi: 10.1186/s12873-022-00677-7 (PMC9361704; doi:10.1186/s12873-022-00677-7)
Supplement: Supplementary file 1 — Additional file 1. [file 12873_2022_677_MOESM1_ESM.xlsx]

## Sheet: Sheet1
no.	age	sex	Migratory RIF pain	anorexia	N/V	RIF tenderness	Rebound	Fever	elevatTLC	total_Mass	male	female	<39.9	>40	RIF pain	RIF pain migration	anorexia	N/V	Duration<48	Duration>48	RIF tender	Guardening	Rebound	Rovsing	Fever	elevatTLC	Neg_urine	total_RIPASA	Surgical_appendicitis	pathology
1	27	female	1	0	1	2	1	0	0	5	0	0.5	1	0	0.5	0.5	0	1	1	0	1	0	1	2	0	0	0	8.5	positive	acute suppurative
2	19	male	0	1	1	2	1	1	2	8	1	0	1	0	0.5	0	1	1	1	0	1	2	1	2	1	1	0	13.5	positive	complicated (gangrenous perforated )
3	22	female	0	0	1	2	1	0	2	6	0	0.5	1	0	0	0	0	1	1	0	1	2	1	0	0	1	1	9.5	positive	acute suppurative
4	26	male	0	1	1	2	1	0	0	5	1	0	1	0	0.5	0	1	1	1	0	1	2	1	2	0	0	1	12.5	positive	acute suppurative
5	19	male	1	0	0	2	1	0	0	4	1	0	1	0	0.5	0.5	0	0	0	0.5	1	2	1	2	0	0	1	10.5	positive	acute suppurative
6	38	male	1	0	0	2	1	0	0	4	1	0	1	0	0.5	0.5	0	0	1	0	1	2	1	0	0	0	1	9	positive	acute suppurative
7	31	female	0	1	1	2	1	0	2	7	0	0.5	1	0	0.5	0	1	1	0	0.5	1	0	1	0	0	1	0	6.5	negative	normal
8	22	male	0	0	1	2	1	0	0	4	1	0	1	0	0.5	0	0	1	1	0	1	0	1	2	0	0	1	9.5	positive	catarrhal
9	24	female	0	1	1	2	1	0	2	7	0	0.5	1	0	0.5	0	1	1	0	0.5	1	2	1	2	0	1	1	12.5	positive	complicated (gangrenous perforated )
10	32	male	1	0	1	2	1	0	0	5	1	0	1	0	0.5	0.5	0	1	1	0	1	2	1	0	0	0	0	9	positive	catarrhal
11	44	male	1	0	1	2	1	0	2	7	1	0	0	0.5	0.5	0.5	0	1	0	0.5	1	2	1	0	0	1	0	9	positive	acute suppurative
12	30	male	0	1	1	2	0	1	2	7	1	0	1	0	0	0	1	1	0	0.5	1	2	0	0	1	1	0	9.5	positive	acute suppurative
13	22	male	1	0	1	2	1	1	0	6	1	0	1	0	0.5	0.5	0	1	1	0	1	0	1	2	1	0	1	11	positive	complicated (gangrenous perforated )
14	48	female	0	1	1	2	1	0	0	5	0	0.5	0	0.5	0.5	0	1	1	1	0	1	0	1	0	0	0	0	7	negative	normal
15	29	female	0	0	0	2	1	1	2	6	0	0.5	1	0	0.5	0	0	0	0	0.5	1	0	1	2	1	1	0	8.5	positive	acute suppurative
16	38	male	1	0	0	2	1	0	0	4	1	0	1	0	0.5	0.5	0	0	1	0	0	0	1	2	0	0	1	8	positive	catarrhal
17	23	female	1	1	1	2	1	1	2	9	0	0.5	1	0	0.5	0.5	1	1	0	0.5	1	2	1	2	2	1	1	15	positive	complicated (gangrenous perforated )
18	19	female	0	0	0	2	0	0	0	2	0	0.5	1	0	0.5	0	0	0	1	0	1	2	0	2	0	0	0	8	positive	catarrhal
19	50	female	0	1	1	2	1	0	2	7	0	0.5	0	0.5	0.5	0	1	1	1	0	1	0	1	0	0	1	1	8.5	negative	normal
20	40	male	1	0	0	2	1	0	0	4	1	0	0	0.5	0.5	0.5	0	0	1	0	1	0	1	2	0	0	1	8.5	positive	catarrhal
21	27	female	1	0	1	2	1	0	0	5	0	0.5	1	0	0.5	0.5	0	1	1	0	1	0	1	2	0	0	0	8.5	positive	acute suppurative
22	20	male	0	1	1	2	1	1	2	8	1	0	1	0	0.5	0	1	1	1	0	1	2	1	2	1	1	0	13.5	positive	complicated (gangrenous perforated )
23	23	female	0	0	1	2	1	0	2	6	0	0.5	1	0	0	0	0	1	1	0	1	2	1	0	0	1	1	9.5	positive	acute suppurative
24	26	male	0	1	1	2	1	0	0	5	1	0	1	0	0.5	0	1	1	1	0	1	2	1	2	0	0	1	12.5	positive	acute suppurative
25	19	male	1	0	0	2	1	0	0	4	1	0	1	0	0.5	0.5	0	0	0	0.5	1	2	1	2	0	0	1	10.5	positive	acute suppurative
26	40	male	1	0	0	2	1	0	0	4	1	0.5	0	0.5	0.5	0.5	0	0	1	0	1	2	1	0	0	0	1	9	positive	acute suppurative
27	30	female	0	1	1	2	1	0	2	7	0	0.5	1	0	0.5	0	1	1	0	0.5	1	0	1	0	0	1	0	7.5	negative	normal
28	26	male	0	0	1	2	1	0	0	4	1	0	1	0	0.5	0	0	1	1	0	1	0	1	2	0	0	1	9.5	positive	catarrhal
29	23	female	0	1	1	2	1	0	2	7	0	0.5	1	0	0.5	0	1	1	0	0.5	1	2	1	2	0	1	1	12.5	positive	complicated (gangrenous perforated )
30	34	male	1	0	1	2	1	0	0	5	1	0	1	0	0.5	0.5	0	1	1	0	1	2	1	0	0	0	0	9	positive	catarrhal
31	44	male	1	0	1	2	1	0	2	7	1	0	0	0.5	0.5	0.5	0	1	0	0.5	1	2	1	0	0	1	0	9	positive	acute suppurative
32	30	male	0	1	1	2	0	1	2	7	1	0	1	0	0	0	1	1	0	0.5	1	2	0	0	1	1	0	9.5	positive	acute suppurative
33	26	male	1	0	1	2	1	1	0	6	1	0	1	0	0.5	0.5	0	1	1	0	1	0	1	2	1	0	1	11	positive	complicated (gangrenous perforated )
34	33	female	0	1	1	2	1	0	0	5	0	0.5	1	0	0.5	0	1	1	1	0	1	0	1	0	0	0	0	7	negative	normal
35	36	female	0	0	0	2	1	1	2	6	0	0.5	1	0	0.5	0	0	0	0	0.5	1	0	1	2	1	1	0	8.5	positive	acute suppurative
36	38	male	1	0	0	2	1	0	0	4	1	0	1	0	0.5	0.5	0	0	1	0	0	0	1	2	0	0	1	8	positive	catarrhal
37	25	female	1	1	1	2	1	1	2	9	0	0.5	1	0	0.5	0.5	1	1	0	0.5	1	2	1	2	2	1	1	15	positive	complicated (gangrenous perforated )
38	21	female	0	0	0	2	0	0	0	2	0	0.5	1	0	0.5	0	0	0	1	0	1	2	0	2	0	0	0	8	positive	catarrhal
39	37	female	0	1	1	2	1	0	2	7	0	0	1	0	0.5	0	1	1	1	0	1	0	1	0	0	1	1	8.5	negative	normal
40	43	male	1	0	0	2	1	0	0	4	1	0	0	0.5	0.5	0.5	0	0	1	0	1	0	1	2	0	0	1	8.5	positive	catarrhal
